# Supplementary material for: mRNA and miRNA Transcriptome Profiling of Granulosa and Theca Layers From Geese Ovarian Follicles Reveals the Crucial Pathways and Interaction Networks for Regulation of Follicle Selection
Source: Front Genet. 2019 Oct 23;10:988. doi: 10.3389/fgene.2019.00988 (PMC6820619; doi:10.3389/fgene.2019.00988)
Supplement: Supplementary file 8 [file DataSheet_1.xlsx]

## Sheet: Table S1
Table S1. Primer sequences for quantitative real-time PCR
Gene	Forward Primer (5'- 3')	Reverse Primer (5'- 3')	Product Size (bp)
FSHR	GGACAACGATGTTCCCAGTGATAG	ATGTGCCTTGCTCACCTAAACCT	123
CYP11A1	AGGGAGAAGTTGGGTGTCTACGA	CGTAGGGCTTGTTGCGGTAGT	89
3βHSD	GACCTGGGGTTTGGAATTGAG	TAGGAGAAGGTGAATGGGGTGT	169
STAR	AGAATCTTGACCTCTTTGACGCTG	GAGACGGTGGTGGATAACGGA	87
PPARγ	CCTCCTTCCCCACCCTATT	CTTGTCCCCACACACACGA	108
AMH	TGCCCGTCCGCTATTC	CCGACAGCCGCACTCC	101
ABCA1	GTCCTCAAAGGGGTCAGCACG	GTCAACTTGGACAAACTGGAGCC	243
BCL-2	GATGCCTTCGTGGAGTTGTATG	GCTCCCACCAGAACCAAAC	100
PCNA	GTCCAACTGACCTTTGCTCTGC	TTGGTCTTCAATCTTTGGAGCC	168
AKT	TGCTGGATAAAGATGGAC	CTGGTTGTAGAAAGGGAG	215
SREBF2	GGACAGATGCCAAGATGC	GGTCAATGCCCTTCAACA	150
DGAT2	CGCCATCATCATCGTGGT	CGTGCCGTAGAGCCAGTTT	113
FOXO1	CATCCCTTCAGTCTGGTCAA	GAAAGGCTGGGTAAAGTAG	265

## Sheet: Table S2
Table S2. Overview of mRNA-seq data of all samples.
Tissue	Group	Sample	Total clean bases（G)	Raw reads	Raw bases	Q30 value（%）	GC content(%)	Clean reads	Clean bases	Valid bases(%)	Mapped reads	Mapping ratio (%)
Granulosa layer	GP4	GP4-1	8.87	60455638	9068345700	94.73	47.5	59145198	8867537346	97.78	41625306	70.38
		GP4-2	7.69	53249162	7987374300	93.47	47	51306336	7691898173	96.3	35839166	69.85
		GP4-3	8.75	59406368	8910955200	94.98	49	58342808	8747453435	98.16	40366476	69.19
	GP8	GP8-1	8.16	55517852	8327677800	94.75	48	54395856	8155267509	97.92	36078503	66.33
		GP8-2	9.24	62964668	9444700200	94.54	47	61608936	9236759263	97.79	43140220	70.02
		GP8-3	8.56	58189090	8728363500	94.86	47.5	57075972	8557434248	98.04	39704430	69.56
	GHF5	GHF5-1	8.03	54607928	8191189200	94.9	46	53565234	8031102974	98.04	37715945	70.41
		GHF5-2	7.75	53800426	8070063900	93.4	47	51715816	7753067379	96.07	35777165	69.18
		GHF5-3	9.02	61234586	9185187900	95.08	48	60144988	9017643223	98.17	41440887	68.9
		total	76.07	519425718	77913857700	94.5233	47.4444	507301144	76058163550	97.5856	351688098	69.3133
Theca layer	TP4	TP4-1	8.95	61103318	9165497700	94.31	48	59666070	8945211053	97.59	41441550	69.46
		TP4-2	9.31	63704624	9555693600	94.11	48	62075812	9306153440	97.38	42703367	68.79
		TP4-3	8.46	57605510	8640826500	94.72	48	56423076	8459373491	97.9	39754701	70.46
	TP8	TP8-1	9.58	65215622	9782343300	95	48	63919156	9583324177	97.96	45018009	70.43
		TP8-2	8.68	59375922	8906388300	94.3	48	57897108	8679957673	97.45	41086559	70.96
		TP8-3	9.54	65260994	9789149100	94.24	47	63656010	9543366963	97.48	45376362	71.28
	THF5	THF5-1	8.37	57117826	8567673900	94.54	48	55842482	8372126773	97.71	39736842	71.16
		THF5-2	8.23	56164590	8424688500	94.53	47.5	54920958	8234024021	97.73	39390424	71.72
		THF5-3	8.8	60210558	9031583700	94.43	47	58713422	8802425101	97.46	42833164	72.95
		total	79.92	545758964	81863844600	94.4644	47.7222	533114094	79925962692	97.6289	377340978	70.8011
GP4: Granulosa layer isolated from 4-6mm prehierarchical follicles
GP8: Granulosa layer isolated from 8-10mm prehierarchical follicles
GHF5: Granulosa layer isolated from F5 hierarchical follicle
TP4: Theca layer isolated from 4-6mm prehierarchical follicles
TP8: Theca layer isolated from 8-10mm prehierarchical follicles
THF5: Theca layer isolated from F5 hierarchical follicles
Three biological replicates for GP4,GP8, and GHF5 as well as TP4, TP8, and THF5. Also, below.
Q30 value (%): the percentages of reads with Phred quality scores > 30.
GC content (%): G+C bases as a percentage of total bassese.
Mapping ratio: mapped reads/all clean reads

## Sheet: Table S3
Table S3. Overview of miRNA-seq data of all samples.
Tissue	Group	Sample	Total clean reads (M)	Raw reads	Q30 value	Clean reads	Clean bases	Mapped reads	Mapped miRNA reads	Mapped reads ratio (%)	Mapped miRNA ratio (%)	Clean ratio (%)
Granulosa layer	GP4	GP4-1	10.72	13787281	0.9867	10724794	260797057	9407428	4998171	87.7166	46.6039	77.7876
		GP4-2	12.38	14531327	0.9852	12375941	323073405	10249773	4195954	82.8202	33.9041	85.1673
		GP4-3	11.48	14369754	0.9848	11481335	293422026	9470119	4349276	82.4827	37.8813	79.8993
	GP8	GP8-1	11.29	13131837	0.9852	11285419	258357417	10415088	7510424	92.288	66.5498	85.9394
		GP8-2	13.99	16007138	0.9865	13998812	328673080	12410250	8467353	88.6522	60.4862	87.4536
		GP8-3	13.37	16524856	0.9855	13370798	314214952	11916426	7883136	89.1228	58.9579	80.9132
	GHF5	GHF5-1	14.01	16347625	0.9856	14014824	323209195	12456282	9042607	88.8793	64.5217	85.73
		GHF5-2	10.72	11775380	0.9871	10716976	245516382	9811042	7475623	91.5467	69.755	91.0117
		GHF5-3	12.79	14773059	0.9865	12790107	302279116	10085131	7247142	78.851	56.6621	86.5772
		total	110.75	131248257	0.9859	110759006	2649542630	96221539	61169686	86.9288	55.0358	84.4977
Theca layer	TP4	TP4-1	13.43	14338343	0.9839	13429805	312004971	12349481	8395458	91.9558	62.5136	93.6636
		TP4-2	12.5	13783091	0.9858	12500308	289371173	11339602	7400257	90.7146	59.2006	90.6931
		TP4-3	14.04	15347459	0.9862	14043138	331858585	12844096	8349751	91.4617	59.4579	91.5014
	TP8	TP8-1	11.46	12549776	0.9822	11462095	258532116	10664807	7684760	93.0441	67.045	91.3331
		TP8-2	13	13925763	0.9836	13001639	296312105	12124703	8383230	93.2552	64.4783	93.3639
		TP8-3	12.68	13615728	0.9785	12683446	289830704	11837294	8207226	93.3287	64.7082	93.1529
	THF5	THF5-1	14.32	15549794	0.9871	14318426	336198833	13261553	8659565	92.6188	60.4785	92.0811
		THF5-2	12.72	13778086	0.9794	12722503	292990306	11790487	7911791	92.6743	62.1874	92.3387
		THF5-3	12.99	14437967	0.9849	12998199	296191442	12144903	8423444	93.4353	64.8047	90.0279
		total	117.14	127326007	0.983511	117159559	2703290235	108356926	73415482	92.4987	62.7638	92.0173
GP4: Granulosa layer of 4-6mm prehierarchical follicles			227.89	258574264
GP8: Granulosa layer of 8-10mm prehierarchical follicles
GHF5: Granulosa layer of F5 hierarchical follicle
TP4: Theca layer of 4-6mm prehierarchical follicles
TP8: Theca layer of 8-10mm prehierarchical follicles
THF5: Theca layer of F5 hierarchical follicles
Three biological replicates for GP4,GP8, and GHF5 as well as TP4, TP8, and THF5.
Q30 value (%): the percentages of reads with Phred quality scores > 30.
GC content (%): G+C bases as a percentage of total bassese.
Mapped reads ratio: mapped reads/all clean reads
Mapped miRNA ratio: mapped reads of mature microRNA/all clean reads

## Sheet: Table S4
Table S4. Classification of various RNA reads in both granulosa and theca layers
Tissue	Group	Sample		All	rRNA	tRNA	snRNA	Cis-reg	Others	gene	repeat	Known miRNA	Novel miRNA	unannotation
Granulosa layer	GP4	GP4-1	Unique	515807	31228	30025	13261	2582	5293	18572	9367	2194	470	402815
			All	10724794	342378	1099905	247582	22618	47064	52703	52233	4998171	579446	3282694
		GP4-2	Unique	837808	45093	49540	17857	3019	6884	68782	14186	2076	459	629912
			All	12375941	617063	2178604	527261	24179	66918	123828	115680	4195954	524371	4002083
		GP4-3	Unique	566514	40438	50296	13609	2425	6218	23734	7990	1996	423	419385
			All	11481335	275934	1843165	413195	25018	49132	72604	69771	4349276	550444	3832796
	GP8	GP8-1	Unique	266584	12179	14865	10890	1349	2185	6915	4166	2222	463	211350
			All	11285419	88593	227290	321306	13343	29136	14420	20028	7510424	746230	2314649
		GP8-2	Unique	425253	27708	31542	13865	1997	4560	10404	8709	2205	469	323794
			All	13998812	254365	605508	488670	22716	40466	25489	39854	8467353	750102	3304289
		GP8-3	Unique	403274	29230	31916	13225	2000	4248	10406	6627	2315	460	302847
			All	13370798	351541	745787	394998	21397	49502	25480	39168	7883136	825882	3033907
	GHF5	GHF5-1	Unique	412527	42817	32552	14464	2126	5408	10280	7479	2269	496	294636
			All	14014824	542568	430520	331352	21688	85811	14847	34008	9042607	570686	2940737
		GHF5-2	Unique	269804	12252	16578	8843	1252	2216	10080	4387	2027	477	211692
			All	10716976	66696	330524	205893	11534	36797	13807	19353	7475623	394628	2162121
		GHF5-3	Unique	562293	68530	61014	12676	2523	9148	8893	7863	2088	508	389050
			All	12790107	495782	1375672	287677	20450	78738	13042	32245	7247142	551319	2688040
Theca layer	TP4	TP4-1	Unique	287311	18072	20956	6745	1658	2975	19587	5668	2265	480	208905
			All	13429805	131188	1433803	80746	12838	25364	25225	68338	8395458	1610370	1646475
		TP4-2	Unique	450342	17073	17324	6887	2274	3631	48562	7439	2206	487	344459
			All	12500308	204095	1106533	71413	21963	23173	65992	153531	7400257	1567634	1885717
		TP4-3	Unique	434050	10187	18466	7279	1637	3142	47510	4476	2346	540	338467
			All	14043138	85627	1857350	85905	10994	27311	71225	70241	8349751	1494717	1990017
	TP8	TP8-1	Unique	283708	10867	11911	5191	1384	2372	24320	3453	2153	456	221601
			All	11462095	82271	621218	49389	10247	21184	34722	37614	7684760	1409129	1511561
		TP8-2	Unique	311400	9292	13430	6378	1394	2502	29927	3983	2229	472	241793
			All	13001639	78520	905510	71834	8710	22741	41003	47203	8383230	1789429	1653459
		TP8-3	Unique	256925	7611	14669	6643	989	2295	22611	2862	2224	460	196561
			All	12683446	56089	940258	83490	4116	26604	30890	20118	8207226	1738561	1576094
	THF5	THF5-1	Unique	359357	13052	18102	6727	1559	3187	38465	4345	2234	542	271144
			All	14318426	83540	1925641	80306	7220	33975	56098	26363	8659565	1835913	1609805
		THF5-2	Unique	329416	7835	13581	5894	1231	2412	30957	2972	2177	505	261852
			All	12722503	59268	1270078	60671	6812	24716	45234	20860	7911791	1680817	1642256
		THF5-3	Unique	314545	10204	15610	6409	1293	2636	29637	3226	2236	529	242765
			All	12998199	72577	988779	83190	6759	31320	43410	23226	8423444	1757738	1567756
Unannotated: sequences that do not match any CDS or other types of known RNA.

## Sheet: Table S5
Table S5. List of the top 20 up- and down-regulated genes with the absolute fold changes from GHF5 vs. GP8
Gene.Name	FC	log2FC	P value	FDR	Description
APOB	2410.6	11.24	1.71e-39	1.8e-36	apolipoprotein B
P2RY6	607.467	9.24666	1.14e-12	8.04e-11	pyrimidinergic receptor P2Y, G-protein coupled, 6
RASD1	554.732	9.11565	2.04e-18	2.81e-16	RAS, dexamethasone-induced 1
FABP1	508.463	8.99	0.000355761	0.00331768	fatty acid binding protein 1, liver
LTBP2	442.831	8.79061	7.4e-23	1.71e-20	latent transforming growth factor beta binding protein 2
LOC106030656	389.095	8.60398	0.000358957	0.00334519	fatty acid-binding protein, adipocyte-like
INHBA	310.242	8.27725	1.71e-24	4.76e-22	inhibin, beta A
NR5A2	243.098	7.9254	1.3e-101	1.77e-97	nuclear receptor subfamily 5, group A, member 2
TRIM63	205.012	7.39919	0.00374479	0.022403	tripartite motif containing 63, E3 ubiquitin protein ligase
SLC35F2	168.802	7.35525	7.78e-89	5.3e-85	solute carrier family 35, member F2
STAR	163.738	7.32436	0.0070782	0.0367076	steroidogenic acute regulatory protein
LOC106045208	160.27	7.24225	1.28e-07	3.42e-06	inactive pancreatic lipase-related protein 1-like
LOC106040774	151.403	7.1368	9.81e-06	0.00015908	DEP domain-containing mTOR-interacting protein-like
ABCB5	140.732	7.00708	0.00823743	0.0414735	ATP-binding cassette, sub-family B (MDR/TAP), member 5
ADRA1D	128.63	6.97987	0.00139649	0.0102751	adrenoceptor alpha 1D
SERPIND1	123.474	6.94806	1.23e-05	0.000193056	serpin peptidase inhibitor, clade D
CARD10	122.418	6.93567	8.26e-12	5.03e-10	caspase recruitment domain family, member 10
PLIN1	119.627	6.9024	9.98e-14	8.35e-12	perilipin 1
KCNK13	118.786	6.89223	2.7e-07	6.66e-06	potassium channel, two pore domain subfamily K, member 13
GPR68	114.219	6.83566	2.79e-30	1.58e-27	G protein-coupled receptor 68
PGR	110.866	6.79267	6.77e-21	1.21e-18	progesterone receptor
COL22A1	0.00413394	-7.91827	3.57e-05	0.000482132	collagen, type XXII, alpha 1
EDN2	0.00465371	-7.7474	3.23e-13	2.52e-11	endothelin 2
LOC106047112	0.00502174	-7.6376	2.36e-12	1.59e-10	uncharacterized
LOC106046014	0.00553997	-7.49591	3.3e-14	2.96e-12	collagen alpha-1(I) chain-like
GDF9	0.00648348	-7.26902	1.17e-05	0.00018589	growth differentiation factor 9
SLC6A14	0.00734008	-7.08999	8.55e-07	1.89e-05	solute carrier family 6 (amino acid transporter), member 14
PTPN20	0.00931082	-6.74688	2.32e-08	7.37e-07	protein tyrosine phosphatase, non-receptor type 20
RPS6KA2	0.00985674	-6.66467	0.00137045	0.0101272	ribosomal protein S6 kinase, 90kDa, polypeptide 2
DCHS2	0.00993706	-6.65297	1.41e-06	2.91e-05	dachsous cadherin-related 2
LOC106049170	0.0111575	-6.48585	3.92e-06	7.13e-05	uncharacterized
PKD2L1	0.0115472	-6.43631	1.76e-12	1.19e-10	polycystic kidney disease 2-like 1
LOC106041346	0.0119764	-6.38366	2.13e-05	0.00031244	chromosome unknown open reading frame, human C6orf132
CHST4	0.0121811	-6.35921	5.92e-05	0.000745011	carbohydrate (N-acetylglucosamine 6-O) sulfotransferase 4
LOC106048721	0.0132748	-6.23517	0.000103668	0.00118178	chloride channel protein 1-like
RGCC	0.0145081	-6.107	2.6e-08	8.1e-07	regulator of cell cycle [
TMEM125	0.0148038	-6.07789	0.00346747	0.0210863	transmembrane protein 125
FAM26D	0.0150529	-6.05382	0.000227868	0.00227102	family with sequence similarity 26, member D
HGFAC	0.0161954	-5.94827	0.00137018	0.0101272	HGF activator
SCN4A	0.0162357	-5.94469	1.84e-11	1.07e-09	sodium channel, voltage gated, type IV alpha subunit

## Sheet: Table S6 
Table S6. List of the top 20 up- and down-regulated genes with the absolute fold changes from THF5 vs. TP8
Gene.Name	FC	log2FC	P value	FDR	Description
CILP2	9.68294	3.27544	2.26e-06	0.0005594	cartilage intermediate layer protein 2
LOC106044180	5.80563	2.53745	5.2e-13	1.03e-09	zona pellucida sperm-binding protein 3-like
KIF26B	4.42885	2.14693	0.000467972	0.02686	kinesin family member 26B
RPS6KA2	4.27658	2.09646	0.000152483	0.0129146	ribosomal protein S6 kinase, 90kDa, polypeptide 2
WNT9A	3.74644	1.90552	3.16e-09	2.09e-06	wingless-type MMTV integration site family, member 9A
COL6A6	3.3736	1.75429	0.00055631	0.0305421	collagen, type VI, alpha 6
SYT13	3.10985	1.63684	5.53e-08	2.95e-05	synaptotagmin XIII
STEAP1	3.02043	1.59475	0.000182075	0.0145346	six transmembrane epithelial antigen of the prostate 1
EPHA7	2.94402	1.55779	2.19e-05	0.00323911	EPH receptor A7
EPHX4	2.88959	1.53087	2.04e-11	2.83e-08	epoxide hydrolase 4
CRHR2	2.80974	1.49044	4.45e-05	0.00537292	corticotropin releasing hormone receptor 2
LOC106046904	2.79713	1.48394	1.71e-16	5.94e-13	acid-sensing ion channel 2-like
DIO2	2.79039	1.48047	0.000802631	0.0384433	deiodinase, iodothyronine, type II
NDNF	2.76269	1.46607	7.63e-11	9.63e-08	neuron-derived neurotrophic factor
FAM83H	2.64052	1.40082	2.18e-05	0.00323911	family with sequence similarity 83, member H
SRPX2	2.52896	1.33855	9.52e-07	0.000281436	sushi-repeat containing protein, X-linked 2
ACTG2	2.52385	1.33563	3.59e-15	9.98e-12	actin, gamma 2, smooth muscle, enteric
LOC106030438	2.46504	1.30161	0.000716856	0.0360765	glutathione S-transferase-like
LOC106040156	2.42803	1.27979	7.86e-08	3.9e-05	complement C1q subcomponent subunit B-like
TRIB2	2.40423	1.26557	0.000317891	0.0206332	tribbles pseudokinase 2
THBS1	2.3793	1.25054	4.52e-07	0.000153149	thrombospondin 1
ELN	2.26709	1.18084	1.13e-11	1.74e-08	elastin
CLDN2	0.0384645	-4.70033	8.29e-06	0.00162238	claudin 2
IL13RA2	0.0873989	-3.51624	0.0011268	0.0472846	interleukin 13 receptor, alpha 2
LOC106049823	0.0906631	-3.46334	0.00115686	0.0483999	inhibin beta C chain-like
HOXD9	0.130578	-2.93701	0.000393425	0.02418	homeobox D9
NR4A3	0.131905	-2.92242	0.000592036	0.0316284	nuclear receptor subfamily 4, group A, member 3
LOC106044598	0.140974	-2.8265	6.49e-20	3.01e-16	uncharacterized oxidoreductase C663.09c-like
AMH	0.153618	-2.70258	1.14e-20	7.93e-17	anti-Mullerian hormone
GRPR	0.171055	-2.54747	4.04e-05	0.00504998	gastrin-releasing peptide receptor
HPGD	0.183299	-2.44773	0.00012378	0.0111643	hydroxyprostaglandin dehydrogenase 15-(NAD)
GFRA2	0.201866	-2.30853	0.000353462	0.0220161	GDNF family receptor alpha 2
SCARA5	0.208291	-2.26333	7.3e-05	0.00760002	scavenger receptor class A, member 5
JSRP1	0.210809	-2.24599	0.000114539	0.010536	junctional sarcoplasmic reticulum protein 1
RASSF6	0.217021	-2.20409	1.12e-05	0.00204477	Ras association (RalGDS/AF-6) domain family member 6
PTCH2	0.224216	-2.15704	3.4e-05	0.004583	patched 2
CPM	0.241018	-2.05279	0.000976429	0.0432046	carboxypeptidase M
KCNE4	0.24123	-2.05152	2.75e-27	3.82e-23	potassium channel, voltage gated subfamily E regulatory beta subunit 4
SMIM5	0.24313	-2.0402	1.81e-05	0.00293755	small integral membrane protein 5
RSPO1	0.243322	-2.03906	0.000188781	0.0149838	R-spondin 1
KCNJ12	0.246465	-2.02054	0.000448588	0.0261598	potassium channel, inwardly rectifying subfamily J, member 12
STAC	0.248351	-2.00954	3.87e-05	0.0049735	SH3 and cysteine rich domain

## Sheet: Table S7
Table S7. List of the differentially expressed miRNAs from GHF5 vs. GP8
miRNA_id	FC	log2FC	pval	padj	Sequence	Length
gga-miR-29b-1-5p	12.3205	3.62299	0.0247757	0.314261	AGCTGGTTTCATATGGTGGTTTAGA	25
gga-let-7c-3p	5.14855	2.36417	0.000621241	0.0233936	CTGTACAACCTTCTAGCTTTCC	22
gga-miR-199-5p	4.73123	2.24222	7.86451e-07	0.000105297	CCCAGTGTTCAGACTACCTGTTC	23
acy-miR-2954	4.55984	2.18898	6.21731e-05	0.00468241	GCTGAGAGGGCTTGGGGAGAGGA	23
acy-miR-199	3.7407	1.90331	0.000445651	0.0185176	TACAGTAGTCTGCACATTGGTTA	23
acy-miR-425	3.43713	1.7812	0.000231828	0.0116397	AATGACACGATCACTCCCGCTG	22
acy-miR-218	3.11881	1.641	0.00061612	0.0233936	TTGTGCTTGATCTAACCATGTGGTG	25
acy-miR-2970	2.82673	1.49913	0.000182787	0.0100117	GACAGTCAGCAGTTGGTCTGG	21
acy-miR-1329	2.79158	1.48108	0.0320523	0.374981	TACAGTGATCAGGTTACGATGGA	23
acy-miR-191	2.46817	1.30344	3.33647e-06	0.000309265	CAACGGAATCCCAAAAGCAGCTG	23
acy-miR-100	2.32346	1.21628	0.000180116	0.0100117	AACCCGTAGATCCGAACTTGTGGG	24
gga-miR-126-3p	2.26042	1.17659	0.0034903	0.085833	TCGTACCGTGAGTAATAATGCGC	23
gga-miR-181a-5p	2.15896	1.11034	0.00405849	0.0958918	AACATTCAACGCTGTCGGTGAGT	23
gga-miR-2131-5p	2.11983	1.08395	0.0339391	0.393236	ATGCAGAAGTGCACGGAAACAGCT	24
acy-miR-147	2.1158	1.0812	0.0258833	0.324889	GTGTGCGGAAATGCTTCTGCTACA	24
gga-miR-100-5p	2.04198	1.02997	0.00102216	0.034214	AACCCGTAGATCCGAACTTGTG	22
acy-miR-181	1.94015	0.956165	0.00762138	0.145774	AACATTCAACGCTGTCGGTGAGTT	24
gga-miR-181b-5p	1.89078	0.918979	0.0096986	0.16858	AACATTCATTGCTGTCGGTGGG	22
acy-miR-126	1.87148	0.904178	0.000352977	0.0153306	CATTATTACTTTTGGTACGCGC	22
gga-miR-126-5p	1.87093	0.903752	0.00035623	0.0153306	CATTATTACTTTTGGTACGCG	21
acy-miR-99	1.81853	0.862772	0.00439013	0.0998133	AAACCCGTAGATCCGATCTTGTGGT	25
gga-miR-99a-5p	1.81749	0.861949	0.00476836	0.106405	AACCCGTAGATCCGATCTTGTG	22
gga-let-7c-5p	1.73019	0.790932	0.00114912	0.0374242	TGAGGTAGTAGGTTGTATGGTT	22
acy-miR-454	1.70381	0.768765	0.0232156	0.310831	TAGTGCAATATTGCTTATAGGGTCT	25
gga-miR-125b-3p	1.62772	0.702853	0.00724291	0.143077	ACAAGTCAGGCTCTTGGGACCT	22
gga-miR-455-5p	1.53232	0.615719	0.0127925	0.211164	TATGTGCCCTTGGACTACATCG	22
gga-miR-148a-3p	1.47339	0.559141	0.00546473	0.117589	TCAGTGCACTACAGAACTTTGT	22
acy-miR-148	1.4137	0.499474	0.0237297	0.313955	AAAGTTCTGTGACACTCCGACT	22
gga-let-7b	1.39493	0.480188	0.0467994	0.499055	TGAGGTAGTAGGTTGTGTGGTT	22
acy-miR-26	0.784717	-0.349756	0.0472588	0.499534	TTCAAGTAATCCAGGATAGGCT	22
acy-miR-92	0.751826	-0.41153	0.0288547	0.354795	TATTGCACTTGTCCCGGCCTGTG	23
acy-miR-101	0.71384	-0.486327	0.0242328	0.313955	GTACAGTACTGTGATAACTGAAGGA	25
gga-miR-101-3p	0.709155	-0.495828	0.0240095	0.313955	GTACAGTACTGTGATAACTGAA	22
gga-miR-202-5p	0.70755	-0.499095	0.0107272	0.18206	TTTCCTATGCATATACTTCTTT	22
acy-miR-202	0.692138	-0.530868	0.00702892	0.143077	TTCCTATGCATATACTTCTTTG	22
gga-miR-146a-5p	0.691961	-0.531237	0.0414782	0.454375	TGAGAACTGAATTCCATGGGTT	22
acy-miR-130	0.686387	-0.542905	0.0357475	0.410245	CAGTGCAATGTTAAAAGGGCATTGG	25
gga-miR-17-5p	0.629479	-0.667769	0.0177932	0.269178	CAAAGTGCTTACAGTGCAGGTAGT	24
acy-miR-128	0.627334	-0.672694	0.00823498	0.152664	TCACAGTGAACCGGTCTCTTTC	22
gga-miR-128-3p	0.616399	-0.698063	0.0114666	0.191907	TCACAGTGAACCGGTCTCTTT	21
acy-miR-107	0.561546	-0.832524	0.00290757	0.0778584	AGCAGCATTGTACAGGGCTATCAAA	25
gga-miR-221-5p	0.56042	-0.83542	0.0372339	0.421673	AACCTGGCATACAATGTAGATTTCTGT	27
gga-miR-221-3p	0.557366	-0.843302	0.00168035	0.0482102	AGCTACATTGTCTGCTGGGTTTC	23
gga-miR-107-3p	0.532477	-0.90921	0.00153858	0.0468009	AGCAGCATTGTACAGGGCTATCA	23
acy-miR-29	0.497542	-1.00711	0.0317576	0.374981	TAGCACCATTTGAAATCGGTTA	22
gga-miR-1788-3p	0.473004	-1.08008	0.00433644	0.0998133	CAGGCAGCGAAAGCAAGTCTG	21
acy-miR-221	0.470055	-1.0891	0.0002711	0.0128332	AGCTACATTGTCTGCTGGGTTT	22
gga-miR-101-2-5p	0.466789	-1.09916	0.00616063	0.130238	TCAGTTATCACAGTGCTGATGCT	23
gga-miR-184-3p	0.385089	-1.37674	0.00744732	0.144742	TGGACGGAGAACTGATAAGGGT	22
gga-miR-499-5p	0.379857	-1.39647	0.0395931	0.438511	TTAAGACTTGTAGTGATGTTTAG	23
gga-miR-383-5p	0.364189	-1.45724	0.00531286	0.1164	AGATCAGAAGGTGATTGTGGCT	22
gga-miR-222a	0.358865	-1.47849	6.94887e-09	1.39556e-06	AGCTACATCTGGCTACTGGGTCTC	24
acy-miR-383	0.35407	-1.49789	0.000173814	0.0100117	CAGATCAGAAGGTGATTGTGGCTTT	25
acy-miR-222	0.338348	-1.56342	1.61292e-10	7.99171e-08	AGCTACATCTGGCTACTGGGTCTCT	25
acy-miR-499	0.309664	-1.69122	0.018814	0.276251	TTAAGACTTGTAGTGATGTTTA	22
acy-miR-138	0.302521	-1.72489	5.23405e-09	1.26141e-06	AGCTGGTGTTGTGAATCAGGCCGTT	25
acy-miR-2957	0.291459	-1.77864	0.0374432	0.421673	TCGGAGTGTCACAGAACTTTGC	22
gga-miR-383-3p	0.280184	-1.83556	0.0209036	0.283021	CCACAGCACTGCCTGGTCAGA	21
acy-miR-186	0.24328	-2.03931	0.0180941	0.269178	CAAAGAATTCTCCTTTTGGGCTT	23
gga-miR-29c-3p	0.237132	-2.07624	0.00329684	0.0845254	TAGCACCATTTGAAATCGGT	20
acy-miR-378	0.112053	-3.15774	0.00389479	0.0938643	ACTGGACTTGGAGTCAGAAGGC	22
acy-miR-340	0.0318133	-4.97423	0.0204592	0.282799	TTATAAAGCAATGAGACTGATT	22

## Sheet: Table S8
Table S8. List of the differentially expressed miRNAs from THF5 vs. TP8
miRNA_id	FC	log2FC	pval	padj	Sequence	Length
acy-miR-1677	2.56899	1.3612	0.00019808	0.0375695	TTGACTTCAATAGGAGCAGGATT	23
acy-miR-144	2.5411	1.34545	0.00137949	0.156986	GGATATCATCGTATACTGTAAGT	23
gga-miR-451	2.28193	1.19026	0.0427592	0.973201	AAACCGTTACCATTACTGAGTTT	23
gga-miR-144-3p	2.23047	1.15735	0.0169207	0.740606	CTACAGTATAGATGATGTACTC	22
acy-miR-106	1.56903	0.649873	0.0388438	0.952954	AAAAGTGCTTACAGTGCAGGTAG	23
acy-miR-148	1.56115	0.642608	0.00272939	0.258837	AAAGTTCTGTGACACTCCGACT	22
gga-miR-15c-5p	1.49604	0.581147	0.00013989	0.0318399	TAGCAGCACATCATGGTTTGTA	22
acy-miR-21	1.32581	0.406872	0.00087968	0.11123	TAGCTTATCAGACTGATGTTGACTG	25
acy-miR-363	1.27843	0.354369	0.0393575	0.952954	AATTGCACGGTATCCATCTGTAA	23
gga-miR-10a-5p	0.817713	-0.290334	0.0224394	0.78521	TACCCTGTAGATCCGAATTTGT	22
acy-miR-199	0.815209	-0.294758	0.0207872	0.783281	TACAGTAGTCTGCACATTGGTTA	23
acy-miR-27	0.806524	-0.310211	0.0264197	0.835158	GTTCACAGTGGCTAAGTTCTGCAC	24
gga-miR-126-5p	0.800441	-0.321133	0.00829123	0.589714	CATTATTACTTTTGGTACGCG	21
acy-miR-126	0.800086	-0.321773	0.00811924	0.589714	CATTATTACTTTTGGTACGCGC	22
gga-miR-27b-3p	0.799784	-0.322318	0.0232082	0.78521	TTCACAGTGGCTAAGTTCTGC	21
acy-miR-26	0.796245	-0.328715	0.00028161	0.0457816	TTCAAGTAATCCAGGATAGGCT	22
acy-miR-181	0.758898	-0.398021	1.42e-06	0.00053687	AACATTCAACGCTGTCGGTGAGTT	24
gga-miR-181a-5p	0.740442	-0.433541	2.6e-07	0.00023329	AACATTCAACGCTGTCGGTGAGT	23
acy-miR-182	0.691453	-0.532296	0.035573	0.941443	TTTGGCAATGGTAGAACTCACACT	24
gga-miR-30d	0.672762	-0.571832	0.00583426	0.474242	TGTAAACATCCCCGACTGGAAG	22
gga-miR-19b-3p	0.671572	-0.574386	0.0493777	1	TGTGCAAATCCATGCAAAACTGA	23
gga-miR-202-5p	0.6714	-0.574756	0.0418876	0.973201	TTTCCTATGCATATACTTCTTT	22
gga-miR-30a-5p	0.665599	-0.587275	0.00036802	0.0523507	TGTAAACATCCTCGACTGGAAG	22
acy-miR-202	0.623961	-0.680472	0.0142056	0.740606	TTCCTATGCATATACTTCTTTG	22
acy-miR-425	0.623209	-0.682212	0.00972656	0.614935	AATGACACGATCACTCCCGCTG	22
acy-miR-29	0.621011	-0.68731	0.0151313	0.740606	TAGCACCATTTGAAATCGGTTA	22
acy-miR-200	0.607531	-0.718971	0.0386528	0.952954	TAACACTGTCTGGTAACGATGTTC	24
acy-miR-139	0.578266	-0.790194	0.0328327	0.934091	TCTACAGTGCATGTGTCTCCAGTG	24
gga-miR-29b-3p	0.548539	-0.866334	0.0457419	1	TAGCACCATTTGAAATCAGTGTT	23
gga-miR-200a-3p	0.546231	-0.872416	0.0427258	0.973201	TAACACTGTCTGGTAACGATGT	22
acy-miR-551	0.471956	-1.08328	0.0463384	1	GGCGACCCATACTTGGTTTCAGT	23
gga-miR-10b-5p	0.471032	-1.0861	0.0057814	0.474242	TACCCTGTAGAACCGAATTTGT	22
acy-miR-196	0.320749	-1.64048	0.0472765	1	TAGGTAGTTTCATGTTGTTGGGA	23
gga-miR-205b	0.225904	-2.14622	0.0177093	0.746416	CCCTTCATTCCACCGGAATCTG	22
